# Supplementary material for: Dual Mode of Mitochondrial ROS Action during Reprogramming to Pluripotency
Source: Int J Mol Sci. 2022 Sep 18;23(18):10924. doi: 10.3390/ijms231810924 (PMC9506067; doi:10.3390/ijms231810924)
Supplement: Supplementary file 1 [file ijms-23-10924-s001.zip]

Archive with 1 entries (1 files):
- ijms-1909045-supplementary.pdf
